# Supplementary material for: Cloning and functional characterization of porcine AACS revealing the regulative roles for fat deposition in pigs
Source: PeerJ. 2023 Nov 20;11:e16406. doi: 10.7717/peerj.16406 (PMC10666648; doi:10.7717/peerj.16406)
Supplement: Data S1 [file peerj-11-16406-s006.zip]

Archive with 11 entries (10 files):
- raw data-7.4/
- raw data-7.4/Detection of overexpression efficiency after lentivirus infection(fig.5b raw data).xlsx
- raw data-7.4/Dual-luciferase reporter assays (Fig.4 raw data).xlsx
- raw data-7.4/Expression analysis of AACS in tissues (FIG.2 raw date).xlsx
- raw data-7.4/Figure 6b raw data.xlsx
- raw data-7.4/OE-qPCR(FIG.5a).xlsx
- raw data-7.4/The mRNA expression levels of proliferation-related genes. (fig.5c raw data).xlsx
- raw data-7.4/The mRNA expression of marker genes associated with adipogenesis 1(fig.6c raw data).xlsx
- raw data-7.4/The mRNA expression of marker genes associated with adipogenesis 2(fig.6c raw data).xlsx
- raw data-7.4/The mRNA expression of marker genes associated with adipogenesis 3 (fig.6c raw data).xlsx
- raw data-7.4/The mRNA expression of marker genes associated with adipogenesis 4 (fig.6c raw data).xlsx
