# Supplementary material for: Cloning and functional characterization of porcine AACS revealing the regulative roles for fat deposition in pigs
Source: PeerJ. 2023 Nov 20;11:e16406. doi: 10.7717/peerj.16406 (PMC10666648; doi:10.7717/peerj.16406)
Supplement: Data S1 [file peerj-11-16406-s006.zip › raw data-7.4/Detection of overexpression efficiency after lentivirus infection(fig.5b raw data).xlsx]

## Sheet: Sheet1
	1	2	3	4	5	6	7	8	9	10	11	12
A	0.106	0.113	0.11	0.051	0.049	0.049	0.049	0.048	0.05	0.05	0.049	0.049	450
B	0.11	1.812	1.961	1.77	1.592	1.568	1.579	1.618	1.618	1.089	0.165	0.134	450
C	0.109	1.244	1.154	1.331	1.272	1.183	1.307	1.188	1.156	1.178	0.16	0.051	450
D	0.05	0.051	0.051	0.054	0.05	0.05	0.049	0.056	0.051	0.05	0.05	0.05	450
E	0.05	0.05	0.05	0.052	0.05	0.05	0.05	0.05	0.051	0.051	0.05	0.05	450
F	0.051	0.051	0.057	0.052	0.056	0.05	0.052	0.051	0.053	0.052	0.051	0.05	450
G	0.05	0.049	0.05	0.05	0.05	0.056	0.05	0.058	0.057	0.052	0.05	0.05	450
H	0.049	0.051	0.052	0.049	0.049	0.05	0.05	0.053	0.051	0.052	0.05	0.052	450
