# Supplementary material for: Cloning and functional characterization of porcine AACS revealing the regulative roles for fat deposition in pigs
Source: PeerJ. 2023 Nov 20;11:e16406. doi: 10.7717/peerj.16406 (PMC10666648; doi:10.7717/peerj.16406)
Supplement: Data S1 [file peerj-11-16406-s006.zip › raw data-7.4/Dual-luciferase reporter assays (Fig.4 raw data).xlsx]

## Sheet: Sheet1
Application: Tecan i-control				Tecan i-control , 1.9.17.0
Device: infinite 200				Serial number: 905004558				Serial number of connected stacker:
Firmware: V_2.11_04/08_InfiniTe (Apr 4 2008/14.37.11)				MAI, V_2.11_04/08_InfiniTe (Apr 4 2008/14.37.11)
Date:	2021-01-06
Time:	11:26:53
System				LENOVO-78C5213F
User				LENOVO-78C5213F\a
Plate				Corning 96 Flat Bottom White Polystyrol [COS96fw.pdfx]
Plate-ID (Stacker)
Shaking (Linear) Duration:				15	s
Shaking (Linear) Amplitude:				1	mm
Label: Label1
Mode				Luminescence
Attenuation				NONE
Integration Time				1000	ms
Settle Time				0	ms
Part of Plate				B3-E8
Start Time:	2021-1-6 11:27:11
	Temperature: 20.6 °C
<>	3	4	5	6	7	8
B	866518	1209101	913335	1367919	787500	179
C	733216	1079263	729985	1101229	648280	364
D	761900	1116489	642114	1052984	710262	246
E	919642	1216922	692078	1060070	770428	140
End Time:	2021-1-6 11:27:45

## Sheet: Sheet2
Application: Tecan i-control				Tecan i-control , 1.9.17.0
Device: infinite 200				Serial number: 905004558				Serial number of connected stacker:
Firmware: V_2.11_04/08_InfiniTe (Apr 4 2008/14.37.11)				MAI, V_2.11_04/08_InfiniTe (Apr 4 2008/14.37.11)
Date:	2021-01-06
Time:	11:23:15
System				LENOVO-78C5213F
User				LENOVO-78C5213F\a
Plate				Corning 96 Flat Bottom White Polystyrol [COS96fw.pdfx]
Plate-ID (Stacker)
Shaking (Linear) Duration:				15	s
Shaking (Linear) Amplitude:				1	mm
Label: Label1
Mode				Luminescence
Attenuation				NONE
Integration Time				1000	ms
Settle Time				0	ms
Part of Plate				B3-E8
Start Time:	2021-1-6 11:23:33
	Temperature: 20.5 °C
<>	3	4	5	6	7	8
B	1147536	3117753	1712328	3034272	53080	323
C	1034391	2974999	1378077	2451758	41468	464
D	1106562	3125973	1187806	2435320	55117	256
E	1378335	3249908	1182883	2304852	59211	266
End Time:	2021-1-6 11:24:08
																									均值的 95% 置信区间		极小值	极大值
																									下限	上限
																									1.3036	1.5395	1.32	1.5
																									2.5456	2.8572	2.58	2.8
																									1.6994	1.9614	1.71	1.89
																									2.1407	2.3251	2.17	2.31
																									0.0606	0.0823	0.06	0.08
																									1.2199	2.0832	0.06	2.8
