# Supplementary material for: Cloning and functional characterization of porcine AACS revealing the regulative roles for fat deposition in pigs
Source: PeerJ. 2023 Nov 20;11:e16406. doi: 10.7717/peerj.16406 (PMC10666648; doi:10.7717/peerj.16406)
Supplement: Data S1 [file peerj-11-16406-s006.zip › raw data-7.4/Expression analysis of AACS in tissues (FIG.2 raw date).xlsx]

## Sheet: Sheet1
Title:	2014-10-14 3T3 ROSI-D4
Date/Time:	2020/9/3	11:03:46
Device:	qTOWER 2.0/2.2	313B0240
Operator:
Comments:
Colors+Dyes:	Pos	Color Module	Dye	Gain	Meas	Refr
	1	Blue.470.520.11.3	FAM	5	*
Heated Lid:	100°C
TC Protocol:	steps	scan	°C	m:s	goto	loops	delta Temp(°C)	delta Time (s)	ramp (°C/s
	1		95	15:00	0	0	0	0	5
	2		95	00:10	0	0	0	0	5
	3		54	00:20	0	0	0	0	5
	4	*	72	00:30	2	39	0	0	5
	5	*	65	00:06	5	60	0.5	0	5
Melt active:	Yes
Meas. Repeats:	3
Color Comp.:
Well	name	Sample	Fluor	gene	Ct
A1	Unkn	Unkn	FAM		12.35
A2	Unkn	Unkn	FAM		13.19
A3	Unkn	Unkn	FAM		12.58
A4	Unkn	Unkn	FAM		12.4
A5	Unkn	Unkn	FAM		13.01
A6	Unkn	Unkn	FAM		12.68
A7	Unkn	Unkn	FAM		12.3
A8	Unkn	Unkn	FAM		12.03
A9	Unkn	Unkn	FAM		12.86
A10	Unkn	Unkn	FAM		none
A11	Unkn	Unkn	FAM		none
A12	Unkn	Unkn	FAM		none
B1	Unkn	Unkn	FAM		24.38
B2	Unkn	Unkn	FAM		25.04
B3	Unkn	Unkn	FAM		24.96
B4	Unkn	Unkn	FAM		24.93
B5	Unkn	Unkn	FAM		25.4
B6	Unkn	Unkn	FAM		25.33
B7	Unkn	Unkn	FAM		24.92
B8	Unkn	Unkn	FAM		25.02
B9	Unkn	Unkn	FAM		24.87
B10	Unkn	Unkn	FAM		none
B11	Unkn	Unkn	FAM		none
B12	Unkn	Unkn	FAM		none
C1	Unkn	Unkn	FAM		12.59
C2	Unkn	Unkn	FAM		12.44
C3	Unkn	Unkn	FAM		13
C4	Unkn	Unkn	FAM		13.43
C5	Unkn	Unkn	FAM		12.45
C6	Unkn	Unkn	FAM		12.46
C7	Unkn	Unkn	FAM		12.56
C8	Unkn	Unkn	FAM		12.5
C9	Unkn	Unkn	FAM		12.6
C10	Unkn	Unkn	FAM		none
C11	Unkn	Unkn	FAM		none
C12	Unkn	Unkn	FAM		none
D1	Unkn	Unkn	FAM		23.87
D2	Unkn	Unkn	FAM		24.16
D3	Unkn	Unkn	FAM		25.1
D4	Unkn	Unkn	FAM		24.48
D5	Unkn	Unkn	FAM		24.28
D6	Unkn	Unkn	FAM		23.59
D7	Unkn	Unkn	FAM		24.01
D8	Unkn	Unkn	FAM		24.75
D9	Unkn	Unkn	FAM		24.19
D10	Unkn	Unkn	FAM		none
D11	Unkn	Unkn	FAM		none
D12	Unkn	Unkn	FAM		none
E1	Unkn	Unkn	FAM		12.04
E2	Unkn	Unkn	FAM		12.54
E3	Unkn	Unkn	FAM		13.21
E4	Unkn	Unkn	FAM		12.74
E5	Unkn	Unkn	FAM		12.15
E6	Unkn	Unkn	FAM		12.6
E7	Unkn	Unkn	FAM		15.62
E8	Unkn	Unkn	FAM		15.4
E9	Unkn	Unkn	FAM		16.35
E10	Unkn	Unkn	FAM		36.12
E11	Unkn	Unkn	FAM		none
E12	Unkn	Unkn	FAM		none
F1	Unkn	Unkn	FAM		23.92
F2	Unkn	Unkn	FAM		24.16
F3	Unkn	Unkn	FAM		24.91
F4	Unkn	Unkn	FAM		25.43
F5	Unkn	Unkn	FAM		24.97
F6	Unkn	Unkn	FAM		25.05
F7	Unkn	Unkn	FAM		28.69
F8	Unkn	Unkn	FAM		30.22
F9	Unkn	Unkn	FAM		30.21
F10	Unkn	Unkn	FAM		none
F11	Unkn	Unkn	FAM		none
F12	Unkn	Unkn	FAM		none
G1	Unkn	Unkn	FAM		12.27
G2	Unkn	Unkn	FAM		12.99
G3	Unkn	Unkn	FAM		12.57
G4	Unkn	Unkn	FAM		12.32
G5	Unkn	Unkn	FAM		13.06
G6	Unkn	Unkn	FAM		13.39
G7	Unkn	Unkn	FAM		12.97
G8	Unkn	Unkn	FAM		12.48
G9	Unkn	Unkn	FAM		12.76
G10	Unkn	Unkn	FAM		none
G11	Unkn	Unkn	FAM		none
G12	Unkn	Unkn	FAM		none
H1	Unkn	Unkn	FAM		23.2
H2	Unkn	Unkn	FAM		24.45
H3	Unkn	Unkn	FAM		24.02
H4	Unkn	Unkn	FAM		24.01
H5	Unkn	Unkn	FAM		24.42
H6	Unkn	Unkn	FAM		24.57
H7	Unkn	Unkn	FAM		24.62
H8	Unkn	Unkn	FAM		24.61
H9	Unkn	Unkn	FAM		24.33
H10	Unkn	Unkn	FAM		none
H11	Unkn	Unkn	FAM		none
H12	Unkn	Unkn	FAM		none
