# Supplementary material for: Cloning and functional characterization of porcine AACS revealing the regulative roles for fat deposition in pigs
Source: PeerJ. 2023 Nov 20;11:e16406. doi: 10.7717/peerj.16406 (PMC10666648; doi:10.7717/peerj.16406)
Supplement: Data S1 [file peerj-11-16406-s006.zip › raw data-7.4/Figure 6b raw data.xlsx]

## Sheet: Sheet1
	1	2	3	4	5	6	7	8	9	10	11	12
A	0.047	0.913	0.871	0.871	0.878	0.856	0.87	0.909	0.893	0.897	0.048	0.047	490
B	0.047	0.786	0.713	0.702	0.704	0.727	0.697	0.707	0.713	0.701	0.048	0.048	490
C	0.048	0.795	0.749	0.757	0.766	0.769	0.765	0.755	0.765	0.758	0.049	0.048	490
D	0.049	0.742	0.726	0.724	0.73	0.722	0.739	0.743	0.724	0.72	0.048	0.048	490
E	0.05	0.69	0.655	0.673	0.653	0.663	0.657	0.685	0.671	0.675	0.048	0.048	490
F	0.048	0.943	0.895	0.911	0.953	0.949	0.903	0.917	0.857	0.049	0.049	0.049	490
G	0.047	0.048	0.048	0.047	0.047	0.048	0.048	0.047	0.048	0.048	0.048	0.048	490
H	0.047	0.047	0.047	0.048	0.047	0.048	0.048	0.047	0.048	0.049	0.048	0.047	490
