# Supplementary material for: Cloning and functional characterization of porcine AACS revealing the regulative roles for fat deposition in pigs
Source: PeerJ. 2023 Nov 20;11:e16406. doi: 10.7717/peerj.16406 (PMC10666648; doi:10.7717/peerj.16406)
Supplement: Data S1 [file peerj-11-16406-s006.zip › raw data-7.4/OE-qPCR(FIG.5a).xlsx]

## Sheet: Sheet1
Well	Fluor	Target	Content	Sample	Cq
A01	SYBR		Unkn		19.3625
A02	SYBR		Unkn		19.3896
A03	SYBR		Unkn		19.3594
A04	SYBR		Unkn		18.9592
A05	SYBR		Unkn		19.0525
A06	SYBR		Unkn		18.751
A07	SYBR		Unkn		19.8983
A08	SYBR		Unkn		19.9472
A09	SYBR		Unkn		19.8992
A10	SYBR		Unkn		18.2986
A11	SYBR		Unkn		18.3835
A12	SYBR		Unkn		18.0917
B01	SYBR		Unkn		30.5253
B02	SYBR		Unkn		30.0724
B03	SYBR		Unkn		30.226
B04	SYBR		Unkn		29.2485
B05	SYBR		Unkn		29.8013
B06	SYBR		Unkn		29.7321
B07	SYBR		Unkn		30.3138
B08	SYBR		Unkn		30.2695
B09	SYBR		Unkn		30.4661
B10	SYBR		Unkn		29.2845
B11	SYBR		Unkn		29.2478
B12	SYBR		Unkn		28.9919
C01	SYBR		Unkn		20.0459
C02	SYBR		Unkn		20.1133
C03	SYBR		Unkn		19.6703
C04	SYBR		Unkn		17.9246
C05	SYBR		Unkn		18.0779
C06	SYBR		Unkn		17.9127
C07	SYBR		Unkn		19.3883
C08	SYBR		Unkn		19.7734
C09	SYBR		Unkn		19.509
C10	SYBR		Unkn		19.4975
C11	SYBR		Unkn		19.4239
C12	SYBR		Unkn		19.6525
D01	SYBR		Unkn		30.2083
D02	SYBR		Unkn		30.3189
D03	SYBR		Unkn		29.8379
D04	SYBR		Unkn		29.0691
D05	SYBR		Unkn		29.3808
D06	SYBR		Unkn		28.8344
D07	SYBR		Unkn		30.2103
D08	SYBR		Unkn		30.4194
D09	SYBR		Unkn		30.044
D10	SYBR		Unkn		30.2012
D11	SYBR		Unkn		30.1174
D12	SYBR		Unkn		30.1166
E01	SYBR		Unkn		17.749
E02	SYBR		Unkn		17.82
E03	SYBR		Unkn		18.1611
E04	SYBR		Unkn		17.5368
E05	SYBR		Unkn		18.4559
E06	SYBR		Unkn		18.3373
E07	SYBR		Unkn		17.866
E08	SYBR		Unkn		17.9523
E09	SYBR		Unkn		17.6585
E10	SYBR		Unkn		17.2752
E11	SYBR		Unkn		18.0417
E12	SYBR		Unkn		17.7094
F01	SYBR		Unkn		29.4082
F02	SYBR		Unkn		29.4898
F03	SYBR		Unkn		29.3005
F04	SYBR		Unkn		29.2832
F05	SYBR		Unkn		29.9321
F06	SYBR		Unkn		29.9267
F07	SYBR		Unkn		29.7382
F08	SYBR		Unkn		29.4835
F09	SYBR		Unkn		28.911
F10	SYBR		Unkn		29.4159
F11	SYBR		Unkn		29.8049
F12	SYBR		Unkn		29.2728
G01	SYBR		Unkn		17.9065
G02	SYBR		Unkn		17.5799
G03	SYBR		Unkn		18.1673
G04	SYBR		Unkn		18.0932
G05	SYBR		Unkn		17.2427
G06	SYBR		Unkn		17.105
G07	SYBR		Unkn		18.0429
G08	SYBR		Unkn		17.9191
G09	SYBR		Unkn		18.0229
G10	SYBR		Unkn		18.0105
G11	SYBR		Unkn		18.1896
G12	SYBR		Unkn		18.2059
H01	SYBR		Unkn		29.1657
H02	SYBR		Unkn		29.4587
H03	SYBR		Unkn		30.0766
H04	SYBR		Unkn		29.8193
H05	SYBR		Unkn		28.8337
H06	SYBR		Unkn		28.405
H07	SYBR		Unkn		29.0964
H08	SYBR		Unkn		29.6591
H09	SYBR		Unkn		29.1371
H10	SYBR		Unkn		29.2762
H11	SYBR		Unkn		29.4162
H12	SYBR		Unkn		28.6134

## Sheet: Sheet2
File Name	admin_2020-11-23-3.pcrd
Created By User	admin
Notes
ID
Run Started	2020/11/23 19:42:35 UTC +08:00
Run Ended	2020/11/23 21:25:37 UTC +08:00
Sample Vol	20
Lid Temp	105
Protocol File Name	Suitable for any temperature.prcl
Plate Setup File Name	Quick Plate_96 wells_SYBR Only.pltd
Base Serial Number	CC009300
Optical Head Serial Number	785BR3319
CFX Manager Version	2.1.1022.0523.
