# Supplementary material for: Cloning and functional characterization of porcine AACS revealing the regulative roles for fat deposition in pigs
Source: PeerJ. 2023 Nov 20;11:e16406. doi: 10.7717/peerj.16406 (PMC10666648; doi:10.7717/peerj.16406)
Supplement: Data S1 [file peerj-11-16406-s006.zip › raw data-7.4/The mRNA expression levels of proliferation-related genes. (fig.5c raw data).xlsx]

## Sheet: 0
	Well	Fluor	Target	Content	Sample	Cq	SQ
	A01	SYBR		Unkn		18.5131
	A02	SYBR		Unkn		18.6023
	A03	SYBR		Unkn		17.6067
	A04	SYBR		Unkn		18.0748
	A05	SYBR		Unkn		18.1786
	A06	SYBR		Unkn		17.9477
	A07	SYBR		Unkn		19.1182
	A08	SYBR		Unkn		19.4159
	A09	SYBR		Unkn		17.6673
	A10	SYBR		Unkn		18.1304
	A11	SYBR		Unkn		18.1939
	A12	SYBR		Unkn		18.0795
	B01	SYBR		Unkn		29.3533
	B02	SYBR		Unkn		29.2878
	B03	SYBR		Unkn		29.4601
	B04	SYBR		Unkn		29.4421
	B05	SYBR		Unkn		30.4097
	B06	SYBR		Unkn		30.1113
	B07	SYBR		Unkn		30.0612
	B08	SYBR		Unkn		29.7263
	B09	SYBR		Unkn		30.0724
	B10	SYBR		Unkn		29.6727
	B11	SYBR		Unkn		29.0743
	B12	SYBR		Unkn		29.8428
	C01	SYBR		Unkn		28.4983
	C02	SYBR		Unkn		28.8754
	C03	SYBR		Unkn		27.9739
	C04	SYBR		Unkn		28.1271
	C05	SYBR		Unkn		29.3672
	C06	SYBR		Unkn		28.1323
	C07	SYBR		Unkn		30.2728
	C08	SYBR		Unkn		30.464
	C09	SYBR		Unkn		29.4088
	C10	SYBR		Unkn		29.5016
	C11	SYBR		Unkn		29.3902
	C12	SYBR		Unkn		28.5774
	D01	SYBR		Unkn		27.3789
	D02	SYBR		Unkn		27.5748
	D03	SYBR		Unkn		27.0405
	D04	SYBR		Unkn		27.0921
	D05	SYBR		Unkn		28.0901
	D06	SYBR		Unkn		28.6774
	D07	SYBR		Unkn		29.7144
	D08	SYBR		Unkn		29.4528
	D09	SYBR		Unkn		28.1604
	D10	SYBR		Unkn		28.8657
	D11	SYBR		Unkn		28.1295
	D12	SYBR		Unkn		28.3336
	E01	SYBR		Unkn		40.0832
	E02	SYBR		Unkn		39.6511
	E03	SYBR		Unkn		40.0369
	E04	SYBR		Unkn		39.4709
	E05	SYBR		Unkn		40.0564
	E06	SYBR		Unkn		40.2958
	E07	SYBR		Unkn		38.7951
	E08	SYBR		Unkn		40.4603
	E09	SYBR		Unkn		39.8061
	E10	SYBR		Unkn		39.1439
	E11	SYBR		Unkn		40.8365
	E12	SYBR		Unkn		40.485
	F01	SYBR		Unkn		26.501
	F02	SYBR		Unkn		26.4282
	F03	SYBR		Unkn		26.8651
	F04	SYBR		Unkn		26.8299
	F05	SYBR		Unkn		27.2048
	F06	SYBR		Unkn		27.1921
	F07	SYBR		Unkn		27.7899
	F08	SYBR		Unkn		27.323
	F09	SYBR		Unkn		27.1466
	F10	SYBR		Unkn		27.1523
	F11	SYBR		Unkn		27.1133
	F12	SYBR		Unkn		27.1076
	G01	SYBR		Unkn		39.9997
	G02	SYBR		Unkn		40.0754
	G03	SYBR		Unkn		38.441
	G04	SYBR		Unkn		38.1548
	G05	SYBR		Unkn		39.9894
	G06	SYBR		Unkn		40.7494
	G07	SYBR		Unkn		40.2459
	G08	SYBR		Unkn		40.2787
	G09	SYBR		Unkn		39.3072
	G10	SYBR		Unkn		39.9844
	G11	SYBR		Unkn		39.0877
	G12	SYBR		Unkn		39.1002
	H01	SYBR		Unkn		17.4926
	H02	SYBR		Unkn		17.8272
	H03	SYBR		Unkn		27.8762
	H04	SYBR		Unkn		28.427
	H05	SYBR		Unkn		29.1618
	H06	SYBR		Unkn		28.7814
	H07	SYBR		Unkn		28.5019
	H08	SYBR		Unkn		28.44
	H09	SYBR		Unkn		39.68
	H10	SYBR		Unkn		39.5931
	H11	SYBR		Unkn		26.3385
	H12	SYBR		Unkn		26.2338

## Sheet: Run Information
File Name	admin_2021-04-28 -2bBAN-12-08-26_CC009300.pcrd
Created By User	admin
Notes
ID
Run Started	2021/4/28 12:09:12 UTC +08:00
Run Ended	2021/4/28 13:51:11 UTC +08:00
Sample Vol	20
Lid Temp	105
Protocol File Name	Suitable for any temperature.prcl
Plate Setup File Name	Quick Plate_96 wells_SYBR Only.pltd
Base Serial Number	CC009300
Optical Head Serial Number	785BR3319
CFX Manager Version	2.1.1022.0523.
