# Supplementary material for: Cloning and functional characterization of porcine AACS revealing the regulative roles for fat deposition in pigs
Source: PeerJ. 2023 Nov 20;11:e16406. doi: 10.7717/peerj.16406 (PMC10666648; doi:10.7717/peerj.16406)
Supplement: Data S1 [file peerj-11-16406-s006.zip › raw data-7.4/The mRNA expression of marker genes associated with adipogenesis 1(fig.6c raw data).xlsx]

## Sheet: 0
	Well	Fluor	Target	Content	Sample	Cq	SQ
	A01	SYBR		Unkn		19.2597
	A02	SYBR		Unkn		19.2734
	A03	SYBR		Unkn		19.5543
	A04	SYBR		Unkn		18.6661
	A05	SYBR		Unkn		18.2947
	A06	SYBR		Unkn		18.5819
	A07	SYBR		Unkn		19.3281
	A08	SYBR		Unkn		19.09
	A09	SYBR		Unkn		19.2932
	A10	SYBR		Unkn		18.5964
	A11	SYBR		Unkn		18.6567
	A12	SYBR		Unkn		18.2964
	B01	SYBR		Unkn		31.4109
	B02	SYBR		Unkn		31.4144
	B03	SYBR		Unkn		31.433
	B04	SYBR		Unkn		30.9215
	B05	SYBR		Unkn		30.7005
	B06	SYBR		Unkn		31.0637
	B07	SYBR		Unkn		30.3924
	B08	SYBR		Unkn		31.0419
	B09	SYBR		Unkn		30.3194
	B10	SYBR		Unkn		20.0876
	B11	SYBR		Unkn		20.8248
	B12	SYBR		Unkn		20.5469
	C01	SYBR		Unkn		28.8265
	C02	SYBR		Unkn		28.7773
	C03	SYBR		Unkn		29.4386
	C04	SYBR		Unkn		28.1528
	C05	SYBR		Unkn		27.941
	C06	SYBR		Unkn		28.1453
	C07	SYBR		Unkn		28.8197
	C08	SYBR		Unkn		28.6399
	C09	SYBR		Unkn		28.6624
	C10	SYBR		Unkn		28.023
	C11	SYBR		Unkn		28.0341
	C12	SYBR		Unkn		27.6988
	D01	SYBR		Unkn		34.0825
	D02	SYBR		Unkn		33.7701
	D03	SYBR		Unkn		33.7001
	D04	SYBR		Unkn		33.3595
	D05	SYBR		Unkn		33.686
	D06	SYBR		Unkn		33.5802
	D07	SYBR		Unkn		33.5588
	D08	SYBR		Unkn		33.9229
	D09	SYBR		Unkn		33.8626
	D10	SYBR		Unkn		32.8749
	D11	SYBR		Unkn		32.7864
	D12	SYBR		Unkn		32.7658
	E01	SYBR		Unkn		20.6419
	E02	SYBR		Unkn		20.7656
	E03	SYBR		Unkn		20.5436
	E04	SYBR		Unkn		18.9254
	E05	SYBR		Unkn		18.8795
	E06	SYBR		Unkn		19.0641
	E07	SYBR		Unkn		18.7054
	E08	SYBR		Unkn		19.4859
	E09	SYBR		Unkn		19.2896
	E10	SYBR		Unkn		17.9378
	E11	SYBR		Unkn		17.8478
	E12	SYBR		Unkn		18.2431
	F01	SYBR		Unkn		22.3048
	F02	SYBR		Unkn		23.063
	F03	SYBR		Unkn		22.9178
	F04	SYBR		Unkn		20.4458
	F05	SYBR		Unkn		21.1323
	F06	SYBR		Unkn		20.7737
	F07	SYBR		Unkn		21.3836
	F08	SYBR		Unkn		21.3789
	F09	SYBR		Unkn		21.368
	F10	SYBR		Unkn		19.5771
	F11	SYBR		Unkn		20.2202
	F12	SYBR		Unkn		20.1682
	G01	SYBR		Unkn		30.326
	G02	SYBR		Unkn		30.2939
	G03	SYBR		Unkn		30.0283
	G04	SYBR		Unkn		28.3092
	G05	SYBR		Unkn		28.1642
	G06	SYBR		Unkn		28.3548
	G07	SYBR		Unkn		28.5796
	G08	SYBR		Unkn		28.6509
	G09	SYBR		Unkn		28.9865
	G10	SYBR		Unkn		28.2219
	G11	SYBR		Unkn		28.1375
	G12	SYBR		Unkn		28.0484
	H01	SYBR		Unkn		35.1122
	H02	SYBR		Unkn		33.7272
	H03	SYBR		Unkn		34.3094
	H04	SYBR		Unkn		33.9523
	H05	SYBR		Unkn		34.4742
	H06	SYBR		Unkn		34.0867
	H07	SYBR		Unkn		34.0525
	H08	SYBR		Unkn		34.111
	H09	SYBR		Unkn		33.7342
	H10	SYBR		Unkn		33.489
	H11	SYBR		Unkn		33.5531
	H12	SYBR		Unkn		33.8459

## Sheet: Run Information
File Name	zp-2021-04-28-1 10-19-40_CC009300.pcrd
Created By User	admin
Notes
ID
Run Started	2021/4/28 10:20:43 UTC +08:00
Run Ended	2021/4/28 12:06:44 UTC +08:00
Sample Vol	20
Lid Temp	105
Protocol File Name	Suitable for any temperature.prcl
Plate Setup File Name	Quick Plate_96 wells_SYBR Only.pltd
Base Serial Number	CC009300
Optical Head Serial Number	785BR3319
CFX Manager Version	2.1.1022.0523.
