# Supplementary material for: Cloning and functional characterization of porcine AACS revealing the regulative roles for fat deposition in pigs
Source: PeerJ. 2023 Nov 20;11:e16406. doi: 10.7717/peerj.16406 (PMC10666648; doi:10.7717/peerj.16406)
Supplement: Data S1 [file peerj-11-16406-s006.zip › raw data-7.4/The mRNA expression of marker genes associated with adipogenesis 2(fig.6c raw data).xlsx]

## Sheet: 0
	Well	Fluor	Target	Content	Sample	Cq	SQ
	A01	SYBR		Unkn		20.409
	A02	SYBR		Unkn		21.1262
	A03	SYBR		Unkn		21.0617
	A04	SYBR		Unkn		19.7746
	A05	SYBR		Unkn		20.1775
	A06	SYBR		Unkn		20.4999
	A07	SYBR		Unkn		19.8021
	A08	SYBR		Unkn		20.7979
	A09	SYBR		Unkn		20.9509
	A10	SYBR		Unkn		20.3252
	A11	SYBR		Unkn		20.3717
	A12	SYBR		Unkn		20.2547
	B01	SYBR		Unkn		28.9168
	B02	SYBR		Unkn		28.6189
	B03	SYBR		Unkn		29.0804
	B04	SYBR		Unkn		28.6477
	B05	SYBR		Unkn		28.717
	B06	SYBR		Unkn		28.8268
	B07	SYBR		Unkn		29.1275
	B08	SYBR		Unkn		29.1057
	B09	SYBR		Unkn		28.5459
	B10	SYBR		Unkn		28.6759
	B11	SYBR		Unkn		28.5166
	B12	SYBR		Unkn		28.987
	C01	SYBR		Unkn		37.162
	C02	SYBR		Unkn		36.9374
	C03	SYBR		Unkn		37.0034
	C04	SYBR		Unkn		37.6889
	C05	SYBR		Unkn		38.4671
	C06	SYBR		Unkn		36.915
	C07	SYBR		Unkn		37.5963
	C08	SYBR		Unkn		38.51
	C09	SYBR		Unkn		37.1591
	C10	SYBR		Unkn		36.2811
	C11	SYBR		Unkn		36.0463
	C12	SYBR		Unkn		35.834
	D01	SYBR		Unkn		34.1958
	D02	SYBR		Unkn		33.9205
	D03	SYBR		Unkn		33.5471
	D04	SYBR		Unkn		33.219
	D05	SYBR		Unkn		33.2111
	D06	SYBR		Unkn		33.6277
	D07	SYBR		Unkn		34.0205
	D08	SYBR		Unkn		34.2003
	D09	SYBR		Unkn		34.0555
	D10	SYBR		Unkn		33.8124
	D11	SYBR		Unkn		34.1423
	D12	SYBR		Unkn		34.921
	E01	SYBR		Unkn		21.019
	E02	SYBR		Unkn		21.1506
	E03	SYBR		Unkn		21.0158
	E04	SYBR		Unkn		22.0778
	E05	SYBR		Unkn		34.4925
	E06	SYBR		Unkn		35.5736
	E07	SYBR		Unkn		20.6531
	E08	SYBR		Unkn		20.7218
	E09	SYBR		Unkn		21.0926
	E10	SYBR		Unkn
	E11	SYBR		Unkn
	E12	SYBR		Unkn
	F01	SYBR		Unkn		28.5722
	F02	SYBR		Unkn		28.8922
	F03	SYBR		Unkn		29.0431
	F04	SYBR		Unkn		29.8898
	F05	SYBR		Unkn		29.7536
	F06	SYBR		Unkn		29.3212
	F07	SYBR		Unkn		29.2158
	F08	SYBR		Unkn		29.8872
	F09	SYBR		Unkn		29.3549
	F10	SYBR		Unkn
	F11	SYBR		Unkn
	F12	SYBR		Unkn
	G01	SYBR		Unkn		37.2931
	G02	SYBR		Unkn		38.0314
	G03	SYBR		Unkn		37.2403
	G04	SYBR		Unkn
	G05	SYBR		Unkn		37.9523
	G06	SYBR		Unkn		38.4168
	G07	SYBR		Unkn		37.3904
	G08	SYBR		Unkn		37.2553
	G09	SYBR		Unkn		37.2244
	G10	SYBR		Unkn
	G11	SYBR		Unkn
	G12	SYBR		Unkn
	H01	SYBR		Unkn		35.7093
	H02	SYBR		Unkn		36.5455
	H03	SYBR		Unkn		35.1261
	H04	SYBR		Unkn		37.3566
	H05	SYBR		Unkn		37.0719
	H06	SYBR		Unkn		37.9919
	H07	SYBR		Unkn		35.8183
	H08	SYBR		Unkn		36.0433
	H09	SYBR		Unkn		35.5898
	H10	SYBR		Unkn
	H11	SYBR		Unkn
	H12	SYBR		Unkn

## Sheet: Run Information
File Name	admin_2021-04-28-5BAN 19-31-05_CC009300.pcrd
Created By User	admin
Notes
ID
Run Started	2021/4/28 19:31:27 UTC +08:00
Run Ended	2021/4/28 21:14:35 UTC +08:00
Sample Vol	20
Lid Temp	105
Protocol File Name	标曲程序任意温度.prcl
Plate Setup File Name	Quick Plate_96 wells_SYBR Only.pltd
Base Serial Number	CC009300
Optical Head Serial Number	785BR3319
CFX Manager Version	2.1.1022.0523.
