# Supplementary material for: Cloning and functional characterization of porcine AACS revealing the regulative roles for fat deposition in pigs
Source: PeerJ. 2023 Nov 20;11:e16406. doi: 10.7717/peerj.16406 (PMC10666648; doi:10.7717/peerj.16406)
Supplement: Data S1 [file peerj-11-16406-s006.zip › raw data-7.4/The mRNA expression of marker genes associated with adipogenesis 3 (fig.6c raw data).xlsx]

## Sheet: 0
	Well	Fluor	Target	Content	Sample	Cq	SQ
	A01	SYBR		Unkn		16.2876
	A02	SYBR		Unkn		16.5324
	A03	SYBR		Unkn		16.6477
	A04	SYBR		Unkn		18.0593
	A05	SYBR		Unkn		18.1663
	A06	SYBR		Unkn		18.0734
	A07	SYBR		Unkn		17.6009
	A08	SYBR		Unkn		18.1139
	A09	SYBR		Unkn		18.1535
	A10	SYBR		Unkn		17.9383
	A11	SYBR		Unkn		17.7978
	A12	SYBR		Unkn		17.7604
	B01	SYBR		Unkn		20.1634
	B02	SYBR		Unkn		20.7838
	B03	SYBR		Unkn		20.8314
	B04	SYBR		Unkn		21.636
	B05	SYBR		Unkn		21.6466
	B06	SYBR		Unkn		21.7016
	B07	SYBR		Unkn		20.94
	B08	SYBR		Unkn		20.7804
	B09	SYBR		Unkn		21.0542
	B10	SYBR		Unkn		21.451
	B11	SYBR		Unkn		21.5568
	B12	SYBR		Unkn		21.6578
	C01	SYBR		Unkn		23.6199
	C02	SYBR		Unkn		23.6985
	C03	SYBR		Unkn		23.6077
	C04	SYBR		Unkn		24.1517
	C05	SYBR		Unkn		24.4175
	C06	SYBR		Unkn		24.3459
	C07	SYBR		Unkn		23.1001
	C08	SYBR		Unkn		23.5273
	C09	SYBR		Unkn		23.5123
	C10	SYBR		Unkn		23.6041
	C11	SYBR		Unkn		23.534
	C12	SYBR		Unkn		23.6225
	D01	SYBR		Unkn		33.1609
	D02	SYBR		Unkn		32.8064
	D03	SYBR		Unkn		32.8494
	D04	SYBR		Unkn		35.1598
	D05	SYBR		Unkn		35.5654
	D06	SYBR		Unkn		35.1379
	D07	SYBR		Unkn		38.8836
	D08	SYBR		Unkn		34.4984
	D09	SYBR		Unkn		34.5175
	D10	SYBR		Unkn		32.89
	D11	SYBR		Unkn		33.0285
	D12	SYBR		Unkn		33.1646
	E01	SYBR		Unkn		17.2251
	E02	SYBR		Unkn		17.2891
	E03	SYBR		Unkn		17.1682
	E04	SYBR		Unkn		17.5369
	E05	SYBR		Unkn		17.7326
	E06	SYBR		Unkn		17.3398
	E07	SYBR		Unkn		17.6195
	E08	SYBR		Unkn		17.8519
	E09	SYBR		Unkn		17.6958
	E10	SYBR		Unkn
	E11	SYBR		Unkn
	E12	SYBR		Unkn
	F01	SYBR		Unkn		20.0954
	F02	SYBR		Unkn		20.1869
	F03	SYBR		Unkn		20.2625
	F04	SYBR		Unkn		20.1743
	F05	SYBR		Unkn		20.2456
	F06	SYBR		Unkn		20.469
	F07	SYBR		Unkn		20.2995
	F08	SYBR		Unkn		20.4575
	F09	SYBR		Unkn		20.5341
	F10	SYBR		Unkn
	F11	SYBR		Unkn
	F12	SYBR		Unkn
	G01	SYBR		Unkn		21.5024
	G02	SYBR		Unkn		21.8487
	G03	SYBR		Unkn		21.3309
	G04	SYBR		Unkn		22.2379
	G05	SYBR		Unkn		21.9803
	G06	SYBR		Unkn		21.938
	G07	SYBR		Unkn		22.0616
	G08	SYBR		Unkn		22.2063
	G09	SYBR		Unkn		22.0653
	G10	SYBR		Unkn
	G11	SYBR		Unkn
	G12	SYBR		Unkn
	H01	SYBR		Unkn		32.7046
	H02	SYBR		Unkn		33.9425
	H03	SYBR		Unkn		32.892
	H04	SYBR		Unkn		34.1674
	H05	SYBR		Unkn		34.0119
	H06	SYBR		Unkn		38.0169
	H07	SYBR		Unkn		33.2384
	H08	SYBR		Unkn		33.4627
	H09	SYBR		Unkn		33.4781
	H10	SYBR		Unkn
	H11	SYBR		Unkn
	H12	SYBR		Unkn

## Sheet: Run Information
File Name	admin_2021-04-28-4BAN 15-37-18_CC009300.pcrd
Created By User	admin
Notes
ID
Run Started	2021/4/28 15:37:40 UTC +08:00
Run Ended	2021/4/28 17:20:42 UTC +08:00
Sample Vol	20
Lid Temp	105
Protocol File Name	Suitable for any temperature.prcl
Plate Setup File Name	Quick Plate_96 wells_SYBR Only.pltd
Base Serial Number	CC009300
Optical Head Serial Number	785BR3319
CFX Manager Version	2.1.1022.0523.
