# Supplementary material for: Cloning and functional characterization of porcine AACS revealing the regulative roles for fat deposition in pigs
Source: PeerJ. 2023 Nov 20;11:e16406. doi: 10.7717/peerj.16406 (PMC10666648; doi:10.7717/peerj.16406)
Supplement: Data S1 [file peerj-11-16406-s006.zip › raw data-7.4/The mRNA expression of marker genes associated with adipogenesis 4 (fig.6c raw data).xlsx]

## Sheet: 0
	Well	Fluor	Target	Content	Sample	Cq	SQ
	A01	SYBR		Unkn		22.3812
	A02	SYBR		Unkn		22.6776
	A03	SYBR		Unkn		22.208
	A04	SYBR		Unkn		21.2568
	A05	SYBR		Unkn		21.0862
	A06	SYBR		Unkn		21.5594
	A07	SYBR		Unkn		21.1688
	A08	SYBR		Unkn		21.2673
	A09	SYBR		Unkn		21.5056
	A10	SYBR		Unkn		17.6236
	A11	SYBR		Unkn		17.8759
	A12	SYBR		Unkn		17.7382
	B01	SYBR		Unkn		26.609
	B02	SYBR		Unkn		26.5422
	B03	SYBR		Unkn		26.5927
	B04	SYBR		Unkn		24.2938
	B05	SYBR		Unkn		24.1962
	B06	SYBR		Unkn		24.3079
	B07	SYBR		Unkn		23.61
	B08	SYBR		Unkn		23.443
	B09	SYBR		Unkn		23.3449
	B10	SYBR		Unkn		25.0791
	B11	SYBR		Unkn		24.5921
	B12	SYBR		Unkn		25.1269
	C01	SYBR		Unkn		31.0664
	C02	SYBR		Unkn		30.9336
	C03	SYBR		Unkn		31.3643
	C04	SYBR		Unkn		29.8368
	C05	SYBR		Unkn		29.9386
	C06	SYBR		Unkn		30.7401
	C07	SYBR		Unkn		29.6877
	C08	SYBR		Unkn		29.1494
	C09	SYBR		Unkn		29.6145
	C10	SYBR		Unkn		26.8862
	C11	SYBR		Unkn		27.0626
	C12	SYBR		Unkn		27.3936
	D01	SYBR		Unkn		32.1832
	D02	SYBR		Unkn		32.1682
	D03	SYBR		Unkn		31.6703
	D04	SYBR		Unkn		32.6071
	D05	SYBR		Unkn		32.1601
	D06	SYBR		Unkn		32.1131
	D07	SYBR		Unkn		32.4637
	D08	SYBR		Unkn		32.0373
	D09	SYBR		Unkn		32.0333
	D10	SYBR		Unkn		31.181
	D11	SYBR		Unkn		31.7373
	D12	SYBR		Unkn		31.2747
	E01	SYBR		Unkn		19.295
	E02	SYBR		Unkn		20.1719
	E03	SYBR		Unkn		20.1737
	E04	SYBR		Unkn		20.1965
	E05	SYBR		Unkn		20.0539
	E06	SYBR		Unkn		20.3713
	E07	SYBR		Unkn		19.6135
	E08	SYBR		Unkn		20.2487
	E09	SYBR		Unkn		20.5824
	E10	SYBR		Unkn
	E11	SYBR		Unkn
	E12	SYBR		Unkn
	F01	SYBR		Unkn		22.2068
	F02	SYBR		Unkn		22.4352
	F03	SYBR		Unkn		22.1213
	F04	SYBR		Unkn		22.924
	F05	SYBR		Unkn		22.5722
	F06	SYBR		Unkn		22.4828
	F07	SYBR		Unkn		24.3038
	F08	SYBR		Unkn		24.4674
	F09	SYBR		Unkn		24.4679
	F10	SYBR		Unkn
	F11	SYBR		Unkn
	F12	SYBR		Unkn
	G01	SYBR		Unkn		28.2152
	G02	SYBR		Unkn		28.4306
	G03	SYBR		Unkn		28.4098
	G04	SYBR		Unkn		28.6994
	G05	SYBR		Unkn		28.8548
	G06	SYBR		Unkn		28.9295
	G07	SYBR		Unkn		29.0921
	G08	SYBR		Unkn		28.4984
	G09	SYBR		Unkn		29.0009
	G10	SYBR		Unkn
	G11	SYBR		Unkn
	G12	SYBR		Unkn
	H01	SYBR		Unkn		32.1118
	H02	SYBR		Unkn		31.5789
	H03	SYBR		Unkn		31.4649
	H04	SYBR		Unkn		32.4036
	H05	SYBR		Unkn		32.377
	H06	SYBR		Unkn		32.6587
	H07	SYBR		Unkn		31.9006
	H08	SYBR		Unkn		32.0445
	H09	SYBR		Unkn		31.5098
	H10	SYBR		Unkn
	H11	SYBR		Unkn
	H12	SYBR		Unkn

## Sheet: Run Information
File Name	admin_2021-04-28 -3BAN-12-08-26_CC009300.pcrd
Created By User	admin
Notes
ID
Run Started	2021/4/28 13:53:57 UTC +08:00
Run Ended	2021/4/28 15:35:56 UTC +08:00
Sample Vol	20
Lid Temp	105
Protocol File Name	Suitable for any temperature.prcl
Plate Setup File Name	Quick Plate_96 wells_SYBR Only.pltd
Base Serial Number	CC009300
Optical Head Serial Number	785BR3319
CFX Manager Version	2.1.1022.0523.
